# Supplementary material for: Estrogen Alleviates Sevoflurane‐Induced Neurotoxicity by Inhibiting ERα‐Tau Binding
Source: Adv Sci (Weinh). 2025 Sep 6;12(45):e08568. doi: 10.1002/advs.202508568 (PMC12677654; doi:10.1002/advs.202508568)
Supplement: Supplementary file 2 — Supporting Information [file ADVS-12-e08568-s001.zip]

Archive with 2 entries (2 files):
- sholl .docx
- WB Figure.docx
